# Supplementary material for: A Biomimetic Polymer for the Extraction and Purification of Superior Analogues of Amphotericin B
Source: Biomimetics (Basel). 2023 Jun 27;8(3):273. doi: 10.3390/biomimetics8030273 (PMC10377485; doi:10.3390/biomimetics8030273)
Supplement: Supplementary file 1 [file biomimetics-08-00273-s001.zip]

Archive with 1 entries (1 files):
- biomimetics-2458310-supplementary.pdf
